# Supplementary material for: The Combined Value of Type2 Inflammatory Markers in Chronic Obstructive Pulmonary Disease
Source: J Clin Med. 2022 May 16;11(10):2791. doi: 10.3390/jcm11102791 (PMC9144416; doi:10.3390/jcm11102791)
Supplement: Supplementary file 1 [file jcm-11-02791-s001.zip]

Archive with 1 entries (1 files):
- jcm-1661430-supplementary.pdf
